# Supplementary material for: Oligometastatic Mixed Neuroendocrine Adenocarcinoma of the Esophago-Gastric Junction: A Case of Successful Multidisciplinary Management, the Lessons Learnt and Review of the Literature
Source: J Clin Med. 2025 Feb 24;14(5):1503. doi: 10.3390/jcm14051503 (PMC11899748; doi:10.3390/jcm14051503)
Supplement: Supplementary file 1 [file jcm-14-01503-s001.zip]

Archive with 1 entries (1 files):
- jcm-3484019-supplementary.pptx
